# Supplementary material for: H5N1 virus invades the mammary glands of dairy cattle through ‘mouth-to-teat’ transmission
Source: Natl Sci Rev. 2025 Jul 1;12(9):nwaf262. doi: 10.1093/nsr/nwaf262 (PMC12342610; doi:10.1093/nsr/nwaf262)
Supplement: nwaf262_Supplemental_Files [file nwaf262_supplemental_files.zip]

Archive with 14 entries (14 files):
- Shi_Fig_S1.pdf
- Shi_Fig_S10.pdf
- Shi_Fig_S11.pdf
- Shi_Fig_S12.pdf
- Shi_Fig_S13.pdf
- Shi_Fig_S2.pdf
- Shi_Fig_S3.pdf
- Shi_Fig_S4.pdf
- Shi_Fig_S5.pdf
- Shi_Fig_S6.pdf
- Shi_Fig_S7.pdf
- Shi_Fig_S8.pdf
- Shi_Fig_S9.pdf
- Shi_supplemental_manuscript.docx
